# Supplementary material for: Identification of Daphnane Diterpenoids from Wikstroemia indica Using Liquid Chromatography with Tandem Mass Spectrometry
Source: Plants (Basel). 2023 Oct 19;12(20):3620. doi: 10.3390/plants12203620 (PMC10609749; doi:10.3390/plants12203620)
Supplement: Supplementary file 1 [file plants-12-03620-s001.zip]

Archive with 1 entries (1 files):
- plants-2669211-supplementary.pdf
